# Supplementary material for: In Vitro Antioxidant and Pancreatic Anticancer Activity of Novel 5-Fluorouracil-Coumarin Conjugates
Source: Pharmaceutics. 2022 Oct 10;14(10):2152. doi: 10.3390/pharmaceutics14102152 (PMC9607493; doi:10.3390/pharmaceutics14102152)
Supplement: Supplementary file 1 [file pharmaceutics-14-02152-s001.zip]

Archive with 1 entries (1 files):
- pharmaceutics-1968068-supplementary.pdf
